# Supplementary material for: p53 expression status is associated with cancer-specific survival in stage III and high-risk stage II colorectal cancer patients treated with oxaliplatin-based adjuvant chemotherapy
Source: Br J Cancer. 2019 Mar 21;120(8):797–805. doi: 10.1038/s41416-019-0429-2 (PMC6474280; doi:10.1038/s41416-019-0429-2)
Supplement: Supplementary file 6 — Supplementary table 1 [file 41416_2019_429_MOESM6_ESM.xlsx]

## Sheet: Sheet1
Supplementary table 1. Cox proportional hazard model for 5-year cancer-specific survival
Variables	Univariate		Multivariate
	HR (95% CI)	P	HR (95% CI)	P
Age (≥62 / < 62)	0.90 (0.49 – 1.65)	0.74
Sex (Male / Female)	1.59 (0.83 – 3.05)	0.163
Location (Proximal colon / Distal colon, rectum)	0.95 (0.50 – 1.80)	0.871
Gross type (Ulcerative / Fungating)	1.58 (0.87 – 2.87)	0.134
Differentiation (Undifferentiated / Differentiated)	3.18 (1.48 – 6.86)	0.003		0.382
T category (T4 / T1-3)	2.08 (1.05 – 4.13)	0.036		0.167
N category (N2 / N0,1)	3.79 (2.08 – 6.92)	< 0.001	3.28 (1.73 – 6.19)	< 0.001
Lymphovascular invasion (Present / Absent)	7.67 (3.24 – 18.18)	< 0.001	8.37 (3.39 – 20.66)	< 0.001
Perineural invasion (Present / Absent)	1.96 (1.07 – 3.62)	0.031		0.059
Extraglandular mucin (Present / Absent)	2.04 (0.95 – 4.40)	0.07
Microsatellite instability (MSI-H / MSS, MSI-L)	1.14 (0.35 – 3.68)	0.831
CIMP (CIMP-P1 / CIMP-N, P2)	3.25 (1.37 – 7.75)	0.008		0.216
CK7 (Expressed / Not-expressed)	3.03 (1.35 – 6.80)	0.007		0.654
CK20 (Decreased / Retained)	0.59 (0.18 – 1.90)	0.372
CDX2 (Decreased / Retained)	2.19 (1.02 – 4.72)	0.046		0.058
p53 expression (Weak / No, moderate, strong)	2.27 (1.09 – 4.74)	0.029	2.90 (1.28 – 6.57)	0.011
TP53 gene status (Mutant type / Wild type)	0.66 (0.35 – 1.25)	0.206
KRAS gene status (Mutant type / Wild type)	1.61 (0.85 – 3.05)	0.142
BRAF gene status (Mutant type / Wild type)	0.73 (0.10 – 5.34)	0.733
